# Supplementary material for: Analysis of Macroporous Resin Combined Extraction and Purification of Polyphenols from Agrimonia pilosa Ledeb. and Anti-Tumor Effect In Vitro
Source: Molecules. 2025 Mar 26;30(7):1478. doi: 10.3390/molecules30071478 (PMC11990265; doi:10.3390/molecules30071478)
Supplement: Supplementary file 1 [file molecules-30-01478-s001.zip]

Archive with 2 entries (2 files):
- Supplementary Materials Fig. S1, Table S1-S3 and S5-S6.pdf
- Supplementary Materials Table S4.pdf
